# Supplementary material for: The Economic and Clinical Burden of Pediatric Obesity Within a Universal Health Coverage System in Thailand: A 9-Year Nationwide Analysis of 14.5 Million Hospitalizations
Source: Diseases. 2026 Jul 4;14(7):242. doi: 10.3390/diseases14070242 (PMC13408753; doi:10.3390/diseases14070242)
Supplement: Supplementary file 1 [file diseases-14-00242-s001.zip]

Archive with 1 entries (1 files):
- diseases-4381072-supplementary.pdf
